# Supplementary material for: Analytical Performance and Concordance with Next-Generation Sequencing of a Rapid, Multiplexed dPCR Panel for the Detection of DNA and RNA Biomarkers in Non-Small-Cell Lung Cancer
Source: Diagnostics (Basel). 2023 Oct 25;13(21):3299. doi: 10.3390/diagnostics13213299 (PMC10650055; doi:10.3390/diagnostics13213299)
Supplement: Supplementary file 1 [file diagnostics-13-03299-s001.zip]

Archive with 2 entries (2 files):
- diagnostics-2633040-SM.pdf
- diagnostics-2633040-supplementary.xlsx
